# Supplementary material for: Risk–Benefit Balance of Renin–Angiotensin–Aldosterone Inhibitor Cessation in Heart Failure Patients with Hyperkalemia
Source: J Clin Med. 2022 Sep 30;11(19):5828. doi: 10.3390/jcm11195828 (PMC9572691; doi:10.3390/jcm11195828)
Supplement: Supplementary file 1 [file jcm-11-05828-s001.zip]

Archive with 1 entries (1 files):
- jcm-1918447-supplementary.pdf
